# Supplementary material for: The Use of Triaxial Accelerometers and Machine Learning Algorithms for Behavioural Identification in Domestic Dogs (Canis familiaris): A Validation Study
Source: Sensors (Basel). 2024 Sep 13;24(18):5955. doi: 10.3390/s24185955 (PMC11435861; doi:10.3390/s24185955)
Supplement: Supplementary file 1 [file sensors-24-05955-s001.zip]

Archive with 1 entries (1 files):
- sensors-3101028-SI.pdf
